# Supplementary material for: Urban wastewater overflows as hotspots for dissemination of bacteria producing extended-spectrum β-lactamases and carbapenemases in the Suquía River, Argentina
Source: Front Microbiol. 2025 Sep 24;16:1669531. doi: 10.3389/fmicb.2025.1669531 (PMC12504239; doi:10.3389/fmicb.2025.1669531)
Supplement: Supplementary file 2 [file Table_1.xlsx]

## Sheet: Samples details&Coliforms load 
Table S1. Sample details and coliform bacteria count. WWTP: wastewater treatment plant. MPN: most probable number.
Sample type	Date	Sample ID	Sample origin	Geolocalization	Total coliforms (MPN/100 mL)	Fecal coliforms (MPN/100 mL)	Escherichia coli (MPN / 100 mL)
River surface water	2016-05-23	RS1.1	Suquía River, upstream of Córdoba city (pre-Urban)	-31.356652866444826, -64.38870347648853	240	9.2	3.6
River surface water	2016-05-24	RS1.2	Suquía River, Córdoba city east border (Urban)	-31.408703598773698, -64.1279714613669	9300	930	930
River surface water	2016-05-24	RS1.3	Suquía River, passing Córdoba city upstream of WWTP (Urban)	-31.4062842914379, -64.12260354602411	9300	9300	4300
River surface water	2016-05-24	RS1.4	Suquía River, passing Córdoba city 6 km downstream of WWTP (Urban + WWTP)	-31.422075183899867, -64.05406888560582	930000	930000	930000
River surface water	2016-05-24	RS1.5	Suquía River, passing Córdoba city 10 km downstream of WWTP (Urban + WWTP)	-31.4303425536835, -64.03105121903789	430000	230000	93000
River surface water	2016-10-27	RS2.1	Suquía River, upstream of Córdoba city (pre-Urban)	-31.356652866444826, -64.38870347648853	93	9.1	9.1
River surface water	2016-10-27	RS2.2	Suquía River, at Córdoba city east border (Urban)	-31.408703598773698, -64.1279714613669	230000	230000	230000
River surface water	2016-10-27	RS2.3	Suquía River, passing Córdoba city upstream of WWTP (Urban)	-31.4062842914379, -64.12260354602411	930000	430000	430000
River surface water	2016-10-27	RS2.4	Suquía River, passing Córdoba city 6 km downstream of WWTP (Urban + WWTP)	-31.422075183899867, -64.05406888560582	930000	430000	430000
River surface water	2016-10-27	RS2.5	Suquía River, passing Córdoba city 10 km downstream of WWTP (Urban + WWTP)	-31.4303425536835, -64.03105121903789	2300000	930000	930000
River surface water	2017-11-01	RS3.1	Suquía River, passing Córdoba city at WWTP (Urban + WWTP)	-31.40608526099331, -64.10733255300067	38000000	9300000	4300000
River surface water	2017-11-01	RS3.2	Suquía River, passing Córdoba city 300 m upstream of WWTP (Urban)	-31.405440110303854, -64.11006406006281	230000	9300	9300
River surface water	2017-11-01	RS3.3	Suquía River, passing Córdoba city 600 m downstream of WWTP (Urban + WWTP)	-31.41127293626339, -64.10469888945637	7500000	7500000	4300000
River surface water	2019-07-23	RS4.1	Suquía River, upstream of Córdoba city (pre-Urban)	-31.356652866444826, -64.38870347648853	240	90	34
River surface water	2019-07-23	RS4.5	Suquía River, passing Córdoba city 10 km downstream of WWTP (Urban + WWTP)	-31.4303425536835, -64.03105121903789	4300000	2300000	930000
River surface water	2021-10-27	RS6.P3	Suquía River, Córdoba city at Zippoli bridge (Urban)	-31.394815835622857, -64.22203212382831	2300	930	430
River surface water	2021-10-27	RS7.P4	Suquía River, Córdoba city at Paez Molina street (Urban)	-31.395328847305635, -64.22014013735485	Not determined	Not determined	Not determined
River surface water	2021-10-27	RS6.P5	Suquía River, Córdoba city at Pedro Zanni street (Urban)	-31.391655520928406, -64.20680000699957	150000	23000	23000
River surface water	2021-10-27	RS6P.P7	Suquía River, Córdoba city at 12 de Octubre street (Urban)	-31.40122580333237, -64.20399901025222	150000	93000	93000
River surface water	2021-10-22	RS5	Suquía River, Córdoba city at Los Patos island (Urban)	-31.400950065866, -64.2042614912394	93000	15000	4300
River surface water	2023-06-13	RS8.1	Suquía River, upstream of Córdoba city (pre-Urban)	-31.356652866444826, -64.38870347648853	2300	15	3
River surface water	2023-06-13	RS8.5	Suquía River, passing Córdoba city 10 km downstream of WWTP (Urban + WWTP)	-31.4303425536835, -64.03105121903789	930000	21000	9300
Wastewater	2016-03-14	AR1	Córdoba city, General Bustos & Lavalleja street	-31.401467652743705, -64.18682647485929	> 1.00E+08	> 1.00E+08	> 1.00E+08
Wastewater	2016-04-01	AR2	Córdoba city, Betania & Temístocles Castellano street	-31.38981972661557, -64.2238782036956	> 1.00E+08	> 1.00E+08	> 1.00E+08
Wastewater	2016-04-22	AR3	Córdoba city, José Manuel Fierro & Julio Echegaray street	-31.42411141402951, -64.23899860369443	> 1.00E+08	> 1.00E+08	> 1.00E+08
Wastewater	2016-04-25	AR4	Córdoba city, Maipú & Lima street	-31.413540836100037, -64.17862246136673	> 1.00E+08	> 1.00E+08	> 1.00E+08
Wastewater	2020-06-08	AR4	Córdoba city, 590 General Bustos street	-31.401396824937606, -64.18662400369521	> 1.00E+08	> 1.00E+08	> 1.00E+08
Wastewater	2016-06-06	AR6	Córdoba city, Independencia & Duarte Quirós street	-31.419228948311698, -64.18547400369448	> 1.00E+08	> 1.00E+08	> 1.00E+08
Wastewater	2016-06-06	AR7	Córdoba city, Ituzaingó & Rosario de Santa Fe street	-31.416614442698545, -64.18134517485866	> 1.00E+08	> 1.00E+08	> 1.00E+08
Wastewater	2016-06-23	AR8	Córdoba city, José Manuel Fierro & Julio Echegaray street	-31.424093103521223, -64.23900933253039	> 1.00E+08	> 1.00E+08	> 1.00E+08
Wastewater	2016-07-01	AR9	Córdoba city, 100 General Alvear street	-31.415406827940973, -64.18089296136657	> 1.00E+08	> 1.00E+08	> 1.00E+08
Wastewater	2016-07-21	AR10	Córdoba city, Pablo Ricchieri & Gobernador Roca street	-31.433256998159713, -64.17526665409386	> 1.00E+08	> 1.00E+08	> 1.00E+08
Wastewater	2016-07-27	AR11	Córdoba city, General Bustos & Lavalleja street	-31.40148596766834, -64.18683720369525	> 1.00E+08	> 1.00E+08	> 1.00E+08
Wastewater	2016-08-03	AR12	Córdoba city, 300 Felix Paz street	-31.40549390472805, -64.22928599020287	> 1.00E+08	> 1.00E+08	> 1.00E+08
Wastewater	2016-08-03	AR13	Córdoba city, Dean Funes & Pedro Goyena street	-31.406662264398975, -64.21350616136695	> 1.00E+08	> 1.00E+08	> 1.00E+08
Wastewater	2016-08-03	AR14	Córdoba city, 3500 Dean Funes street	-31.402355364333737, -64.2282053426348	> 1.00E+08	> 1.00E+08	> 1.00E+08
Wastewater	2016-08-26	AR15	Córdoba city, Velez Sarsfield & Peredo street	-31.427774369861062, -64.19199544700716	> 1.00E+08	> 1.00E+08	> 1.00E+08
Wastewater	2016-12-16	AR16	Córdoba city, Bajada Pucará	-31.42852781310881, -64.16979226591444	> 1.00E+08	> 1.00E+08	> 1.00E+08
Wastewater	2017-05-02	AR17	Córdoba city, 2300 Humberto primo street	-31.40184997137952, -64.2112604170286	> 1.00E+08	> 1.00E+08	> 1.00E+08
Wastewater	2017-05-03	AR18	Córdoba city, 1250 Juan A. Lavalleja street	-31.400827468437825, -64.18649486500563	> 1.00E+08	> 1.00E+08	> 1.00E+08
Wastewater	2017-05-04	AR19	Córdoba city, Arrecifes & Venta y Media street	-31.404614069633762, -64.242101152251	> 1.00E+08	> 1.00E+08	> 1.00E+08
Wastewater	2017-05-09	AR20	Córdoba city, Armenia & General Güemes street	-31.40554454211684, -64.16506942358771	> 1.00E+08	> 1.00E+08	> 1.00E+08
Wastewater	2017-05-09	AR21	Córdoba city, Armenia & Antranick street	-31.40461006325364, -64.16186165913979	> 1.00E+08	> 1.00E+08	> 1.00E+08
Wastewater	2017-05-10	AR22	Córdoba city, Lavalleja & Bedoya street	-31.398372908633664, -64.18543695492988	> 1.00E+08	> 1.00E+08	> 1.00E+08
Wastewater	2017-05-10	AR23	Córdoba city, Mariano Fragueiro & Juan del Campillo street	-31.399065051711847, -64.18718349698018	> 1.00E+08	> 1.00E+08	> 1.00E+08
Wastewater	2017-05-24	AR24	Córdoba city, 1400 27 de Abril street	-31.41160331652311, -64.2033681108814	> 1.00E+08	> 1.00E+08	> 1.00E+08
Wastewater	2017-05-31	AR25	Córdoba city, Manuel Quintana & Jose Barros Pasos street	-31.388420313558044, -64.22470378765641	> 1.00E+08	> 1.00E+08	> 1.00E+08
Wastewater	2017-06-29	AR26	Córdoba city, Manuel Baigorria & Friuli street	-31.443886835087046, -64.19880278593644	> 1.00E+08	> 1.00E+08	> 1.00E+08
Wastewater	2017-07-11	AR27	Córdoba city, Democracia & Andrés Lamas street	-31.385889396614886, -64.22166527696726	> 1.00E+08	> 1.00E+08	> 1.00E+08
Wastewater	2017-09-15	AR28	Córdoba city, Río Colorado & Choele Choel street	-31.484972283436957, -64.23457012519005	> 1.00E+08	> 1.00E+08	> 1.00E+08
Wastewater	2017-10-13	AR29	Córdoba city, Mercado Norte	-31.409541907471723, -64.17978790624146	> 1.00E+08	> 1.00E+08	> 1.00E+08
Wastewater	2017-12-05	AR30	Córdoba city, 3200 Betania street	-31.38946690477792, -64.22483590813609	> 1.00E+08	> 1.00E+08	> 1.00E+08
Wastewater	2017-12-06	AR31	Córdoba city, Richardson & Turrado Juarez street	-31.4323966473493, -64.19480137613886	> 1.00E+08	> 1.00E+08	> 1.00E+08
Wastewater	2020-10-20	AR32	Córdoba city, Manuel Baigorria & Friuli street	-31.443859227310877, -64.19878939500093	> 1.00E+08	> 1.00E+08	> 1.00E+08
Wastewater	2021-03-05	AR33	Córdoba city, Virgen de la Merced street	-31.380580146416374, -64.21573600369607	> 1.00E+08	> 1.00E+08	> 1.00E+08
Wastewater	2021-10-21	AR34	Córdoba city, Francisco Muñiz & Miguel Gorman street	-31.39610727106792, -64.20557570187745	> 1.00E+08	> 1.00E+08	> 1.00E+08
Estuary surface water	2019-09-12	1LP1	Ansenuza National Park, Laguna del Plata	-30.911902815580504, -62.85047667430504	930	930	430
Estuary surface water	2019-09-12	2LPMA	Ansenuza National Park, Laguna del Plata and Mar de Ansenuza intersection	-30.883150186071163, -62.81538109664537	9.2	3.6	Undetectable
Mar de Ansenuza surface water	2019-09-12	3MA	Ansenuza National Park, Mar de Ansenuza 2 km off the coast	-30.87437345249566, -62.79426645839795	Undetectable	Undetectable	Undetectable
Estuary surface water	2023-06-29	1LP2	Ansenuza National Park, Laguna del Plata	-30.911576376227288, -62.85055270535646	430	430	230
Mar de Ansenuza surface water	2023-06-29	4MAMO	Ansenuza National Park, Mar de Ansenuza (Morteros)	-30.692367180095037, -62.19826201485175	3.6	Undetectable	Undetectable
Mar de Ansenuza surface water	2023-06-29	5MAMI	Ansenuza National Park, Mar de Ansenuza (Miramar-Cristalli stream)	-30.89191551946425, -62.65489036624076	Undetectable	Undetectable	Undetectable
