# Supplementary material for: Urban wastewater overflows as hotspots for dissemination of bacteria producing extended-spectrum β-lactamases and carbapenemases in the Suquía River, Argentina
Source: Front Microbiol. 2025 Sep 24;16:1669531. doi: 10.3389/fmicb.2025.1669531 (PMC12504239; doi:10.3389/fmicb.2025.1669531)
Supplement: Supplementary file 5 [file Table_4.xlsx]

## Sheet: QUAST
Table S4. QUAST report of de novo genomes assembly quality. GC (%): percentage of G and C nucleotides in the assembly. N50: length for which the collection of all contigs of that length or longer covers at least half an assembly. N90: is the length for which the collection of all contigs of that length or longer covers at least 90% of the assembly. aUN: area under the Nx curve. L50: number of con…
QC parameter	Strain
	10Cfr (WW)	10Kmi (WW)	31Ero (WW)		34Eho (WW)	1.4Eko (SR)	4.5Aer (SR)
# contigs (>= 0 bp)	136	190	170		100	224	314
# contigs (>= 1000 bp)	87	129	118		66	148	206
# contigs (>= 5000 bp)	61	89	81		40	84	128
# contigs (>= 10000 bp)	54	77	70		36	69	95
# contigs (>= 25000 bp)	40	58	54		32	49	62
# contigs (>= 50000 bp)	30	36	37		27	36	31
Total length (>= 0 bp)	5355354	6538962	5210230		5148622	5257079	4514463
Total length (>= 1000 bp)	5332948	6512718	5184933		5133443	5219550	4460663
Total length (>= 5000 bp)	5276796	6430416	5089731		5078165	5065933	4302576
Total length (>= 10000 bp)	5223374	6351661	5009797		5047491	4947993	4062384
Total length (>= 25000 bp)	5014634	6019563	4761240		4972141	4594601	3530803
Total length (>= 50000 bp)	4646809	5222092	4147605		4801672	4146868	2346384
# contigs	105	144	139		76	178	248
Largest contig	529776	390655	254980		540330	244428	154926
Total length	5345477	6524146	5200090		5140515	5241939	4492463
GC (%)	51.68	55.46	55.65		54.91	54.52	61.40
N50	151031	159488	99878		218736	116633	53555
N90	39902	30130	29138		64585	19474	10406
auN	190883.0	157107.3	116108.0		235657.7	114322.8	56360.8
L50	11	15	16		9	17	30
L90	34	53	52		25	55	94
# N's per 100 kbp	0.00	0.00	0.00	0.00		0.00	0.00

## Sheet: CheckM
Table S4. CheckM assessment of the assemblies against Enterobacterales or Aeromonadaceae marker database. Marker lineage: indicates the taxonomic rank of the lineage-specific marker set [(E): Enterobacterales; (A): Aeromonas] used to estimated genome completeness, contamination, and strain heterogeneity. #Genomes: number of reference genomes used to infer the lineage-specific marker set. #Markers…
Checkm parameter	Strain
	10Cfr (WW)	10Kmi (WW)	31Ero (WW)	34Eho (WW)	1.4Eko (SR)	4.5Aer (SR)
marker lineage	(E)	(E)	(E)	(E)	(E)	(A)
# genomes	262	262	262	262	262	17
# markers	297	297	297	297	297	841
# marker sets	121	121	121	121	121	368
0	0	0	0	2	0	1
1	297	297	296	291	297	835
2	0	0	1	4	0	5
3	0	0	0	0	0	0
4	0	0	0	0	0	0
5+	0	0	0	0	0	0
Completeness	100	100	100	99.5868	100	99.9912
Contamination	0	0	0.826446	2.06612	0	1.04167
