# Supplementary material for: Urban wastewater overflows as hotspots for dissemination of bacteria producing extended-spectrum β-lactamases and carbapenemases in the Suquía River, Argentina
Source: Front Microbiol. 2025 Sep 24;16:1669531. doi: 10.3389/fmicb.2025.1669531 (PMC12504239; doi:10.3389/fmicb.2025.1669531)
Supplement: Supplementary file 6 [file Table_5.xlsx]

## Sheet: Antibiotic resistance
Table S5. Antimicrobial resistance (AMR) genes identified in carbapenemase producing strains isolated from wastewater overflows (WW) and Suquía river (SR). AMR genes were classified as positive (+) or negative (-) by AMRFinderPlus using genre specific databases to asses both chromosomal and plasmidic genetic determinants with a cutoff value of >80 % coverage and >90% identity.
Gene	Product	NCBI Accessions	Antibiotic class	Strains
				10Kmi (WW)	10Cfr (WW)	31Ero (WW)	34Eho (WW)	1.4Eko (SR)	4.5Aer (SR)
aac(3)-IId	aminoglycoside N-acetyltransferase AAC(3)-IId	WP_000557454.1	Aminoglycoside	(-)	(-)	(-)	(+)	(-)	(-)
aac(6')-Ib	AAC(6')-Ib family aminoglycoside 6'-N-acetyltransferase	WP_022631510.1	Aminoglycoside	(-)	(-)	(-)	(-)	(+)	(-)
aac(6')-Ib3	aminoglycoside N-acetyltransferase AAC(6')-Ib3	WP_032488579.1	Aminoglycoside	(-)	(-)	(-)	(+)	(-)	(-)
aadA1	ANT(3'')-Ia family aminoglycoside nucleotidyltransferase AadA1	WP_001206317.1, WP_001206315.1	Aminoglycoside	(+)	(+)	(-)	(-)	(+)	(+)
ant(2'')-Ia	aminoglycoside nucleotidyltransferase ANT(2'')-Ia	WP_000381802.1	Aminoglycoside	(-)	(-)	(+)	(-)	(+)	(-)
aph(3'')-Ib	aminoglycoside O-phosphotransferase APH(3'')-Ib	WP_001082319.1	Aminoglycoside	(-)	(-)	(-)	(+)	(-)	(-)
aph(3')-Ia	aminoglycoside O-phosphotransferase APH(3')-Ia	WP_000018329.1, WP_000018326.1	Aminoglycoside	(+)	(-)	(-)	(+)	(-)	(-)
aph(3')-VIa	aminoglycoside O-phosphotransferase APH(3')-VIa	WP_000422636.1	Aminoglycoside	(-)	(-)	(+)	(-)	(+)	(-)
aph(6)-Id	aminoglycoside O-phosphotransferase APH(6)-Id	WP_000480968.1	Aminoglycoside	(-)	(-)	(-)	(+)	(-)	(-)
rmtC	RmtC family 16S rRNA (guanine(1405)-N(7))-methyltransferase	WP_000855769.1	Aminoglycoside	(-)	(-)	(-)	(+)	(-)	(-)
aac(6')-Ib-cr5	fluoroquinolone-acetylating aminoglycoside 6'-N-acetyltransferase AAC(6')-Ib-cr5	WP_063840321.1	Aminoglycoside/Quinolone	(-)	(+)	(-)	(-)	(-)	(-)
aac(6')-Ib-cr7	fluoroquinolone-acetylating aminoglycoside 6'-N-acetyltransferase AAC(6')-Ib-cr7	WP_071766399.1	Aminoglycoside/Quinolone	(+)	(-)	(-)	(-)	(-)	(-)
blaACT	cephalosporin-hydrolyzing class C beta-lactamase ACT-99	WP_196347324.1	b-lactam	(-)	(-)	(-)	(-)	(+)	(-)
blaACT-25	cephalosporin-hydrolyzing class C beta-lactamase ACT-25	WP_045351092.1	b-lactam	(-)	(-)	(-)	(+)	(-)	(-)
blaCMY-48	class C beta-lactamase CMY-48	WP_044699195.1	b-lactam	(-)	(+)	(-)	(-)	(-)	(-)
blaCMY-6	class C beta-lactamase CMY-6	WP_015058212.1	b-lactam	(-)	(-)	(-)	(+)	(-)	(-)
blaCTX-M-15	extended-spectrum class A beta-lactamase CTX-M-15	WP_000239590.1	b-lactam	(-)	(-)	(-)	(+)	(-)	(-)
blaGES-1	extended-spectrum class A beta-lactamase GES-1	WP_013250881.1	b-lactam	(-)	(-)	(+)	(-)	(-)	(-)
blaKPC-2	carbapenem-hydrolyzing class A beta-lactamase KPC-2	WP_004199234.1	b-lactam	(+)	(+)	(+)	(-)	(+)	(+)
blaMIR-9	cephalosporin-hydrolyzing class C beta-lactamase MIR-9	WP_032675805.1	b-lactam	(-)	(-)	(+)	(-)	(-)	(-)
blaMOX-12	CMY-1/MOX family class C beta-lactamase MOX-12	WP_043155783.1	b-lactam	(-)	(-)	(-)	(-)	(-)	(+)
blaNDM-1	subclass B1 metallo-beta-lactamase NDM-1	WP_004201164.1	b-lactam	(-)	(-)	(-)	(+)	(-)	(-)
blaOXA-1	oxacillin-hydrolyzing class D beta-lactamase OXA-1	WP_001334766.1	b-lactam	(-)	(+)	(-)	(-)	(-)	(-)
blaOXA-2	oxacillin-hydrolyzing class D beta-lactamase OXA-2	WP_001007673.1	b-lactam	(-)	(-)	(-)	(-)	(-)	(+)
blaOXA-780	class D beta-lactamase OXA-780	WP_049637206.1	b-lactam	(-)	(-)	(-)	(-)	(-)	(+)
blaOXA-9	oxacillin-hydrolyzing class D beta-lactamase OXA-9	WP_000722315.1	b-lactam	(+)	(-)	(-)	(-)	(-)	(-)
blaOXY-1-8	extended-spectrum class A beta-lactamase OXY-1-8	WP_032748514.1	b-lactam	(+)	(-)	(-)	(-)	(-)	(-)
blaTEM-1	broad-spectrum class A beta-lactamase TEM-1	WP_000027057.1	b-lactam	(-)	(-)	(-)	(+)	(-)	(-)
blaVEB-1	extended-spectrum class A beta-lactamase VEB-1	WP_000706731.1	b-lactam	(-)	(-)	(-)	(-)	(+)	(-)
ble	bleomycin binding protein Ble-MBL	WP_004201167.1	Bleomycin	(-)	(-)	(-)	(+)	(-)	(-)
fosA	fosfomycin resistance glutathione transferase FosA	WP_025205684.1, WP_038415208.1	Fosfomycin	(-)	(-)	(+)	(+)	(-)	(-)
ere(A)	EreA family erythromycin esterase	WP_021566672.1	Macrolide	(+)	(-)	(-)	(-)	(-)	(-)
mph(A)	Mph(A) family macrolide 2'-phosphotransferase	WP_000219391.1	Macrolide	(+)	(+)	(-)	(-)	(-)	(-)
mph(E)	Mph(E) family macrolide 2'-phosphotransferase	WP_000155092.1	Macrolide	(-)	(-)	(+)	(-)	(+)	(+)
msr(E)	ABC-F type ribosomal protection protein Msr(E)	WP_000052512.1	Macrolide	(-)	(-)	(+)	(-)	(-)	(+)
emrD	multidrug efflux MFS transporter EmrD	ACN65732.1	Multidrug Efflux	(+)	(-)	(-)	(-)	(-)	(-)
oqxA	multidrug efflux RND transporter periplasmic adaptor subunit OqxA	WP_002914189.1	Multidrug Efflux	(+)	(-)	(+)	(+)	(+)	(-)
oqxB	multidrug efflux RND transporter permease subunit OqxB	WP_000347934.1, WP_012967412.1	Multidrug Efflux	(+)	(-)	(+)	(+)	(+)	(-)
catB3	type B-3 chloramphenicol O-acetyltransferase CatB3	WP_000186237.1	Phenicol	(-)	(+)	(+)	(-)	(-)	(-)
cmlA5	chloramphenicol efflux MFS transporter CmlA5	WP_012300772.1	Phenicol	(-)	(-)	(-)	(-)	(+)	(-)
gyrA_S83I	DNA gyrase subunit A GyrA	WP_013098009.1	Quinolone	(-)	(-)	(+)	(+)	(-)	(-)
gyrA_T83I	DNA gyrase subunit A GyrA	WP_003027598.1	Quinolone	(-)	(+)	(-)	(-)	(-)	(-)
parC_S80I	DNA topoisomerase IV subunit A ParC	WP_013098723.1	Quinolone	(-)	(-)	(-)	(+)	(-)	(-)
qnrB10	quinolone resistance pentapeptide repeat protein QnrB10	WP_032492467.1	Quinolone	(+)	(-)	(-)	(-)	(-)	(-)
qnrS1	quinolone resistance pentapeptide repeat protein QnrS1	WP_001516695.1	Quinolone	(-)	(-)	(-)	(+)	(-)	(-)
qnrVC4	quinolone resistance pentapeptide repeat protein QnrVC4	WP_000361704.1	Quinolone	(-)	(-)	(-)	(-)	(+)	(-)
arr-3	NAD(+)--rifampin ADP-ribosyltransferase Arr-3	WP_001749986.1	Rifamycin	(-)	(+)	(-)	(-)	(-)	(-)
sat2	streptothricin N-acetyltransferase Sat2	WP_000704156.1	Streptothricin	(-)	(+)	(-)	(+)	(+)	(-)
sul1	sulfonamide-resistant dihydropteroate synthase Sul1	WP_000259031.1, WP_000259032.1	Sulfonamide	(+)	(+)	(+)	(+)	(+)	(+)
sul2	sulfonamide-resistant dihydropteroate synthase Sul2	WP_001043265.1	Sulfonamide	(-)	(-)	(-)	(+)	(-)	(-)
tet(C)	tetracycline efflux MFS transporter Tet(C)	WP_001297013.1	Tetracycline	(-)	(-)	(-)	(-)	(+)	(-)
dfrA1	trimethoprim-resistant dihydrofolate reductase DfrA1	WP_000777554.1	Thrimethoprim	(-)	(+)	(-)	(+)	(-)	(-)
dfrA14	trimethoprim-resistant dihydrofolate reductase DfrA14	WP_004201280.1	Thrimethoprim	(-)	(-)	(-)	(-)	(+)	(-)
Total number of antibiotic resistance genes in individual strains:				13	12	13	22	16	8

## Sheet: Haevy metal&Biocide resistance
Table S5. Heavy metal and biocide resistance genes identified in carbapenemase producing strains isolated from wastewater overflows (WW) and Suquía river (SR). Genes were were classified as positive (+) or negative (-) by AMRFinderPlus using genre specific databases to asses both chromosomal and plasmidic genetic determinants with a cutoff value of >80 % coverage and >90% identity.
Gene	Product	NCBI Accessions	Metal or Biocide class	Strains
				10Kmi (WW)	10Cfr (WW)	31Ero (WW)	34Eho (WW)	1.4Eko (SR)	4.5Aer (SR)
arsA	arsenite efflux transporter ATPase subunit ArsA	AAB09626.1, BAA24822.1	Arsenic	(+)	(-)	(+)	(-)	(+)	(-)
arsB	arsenite efflux transporter membrane subunit ArsB	BAA24823.1	Arsenic	(+)	(-)	(+)	(-)	(+)	(-)
arsC	glutaredoxin-dependent arsenate reductase	BAA24824.1, AAB09628.1	Arsenic	(+)	(-)	(+)	(-)	(+)	(-)
arsD	arsenite efflux transporter metallochaperone ArsD	AAB09625.1	Arsenic	(+)	(-)	(+)	(-)	(+)	(-)
arsR	As(III)-sensing metalloregulatory transcriptional repressor ArsR	AET17094.1, AAB09624.1	Arsenic	(+)	(-)	(+)	(-)	(+)	(-)
pcoA	multicopper oxidase PcoA	CAA58525.1	Copper	(+)	(+)	(+)	(+)	(+)	(-)
pcoB	copper-binding protein PcoB	CAA58526.1	Copper	(+)	(+)	(+)	(+)	(-)	(-)
pcoC	copper resistance system metallochaperone PcoC	CAA58527.1	Copper	(+)	(+)	(+)	(+)	(+)	(-)
pcoD	copper resistance inner membrane protein PcoD	CAA58528.1	Copper	(+)	(+)	(+)	(+)	(+)	(-)
pcoE	copper resistance system metallochaperone PcoE	CAA58532.1	Copper	(+)	(+)	(+)	(+)	(+)	(-)
pcoR	copper response regulator transcription factor PcoR	CAA58529.1	Copper	(+)	(+)	(+)	(+)	(+)	(-)
pcoS	copper resistance membrane spanning protein PcoS	CAA58530.1	Copper	(+)	(+)	(+)	(+)	(+)	(-)
silA	Cu(+)/Ag(+) efflux RND transporter permease subunit SilA	AAD11749.1	Copper/Silver	(+)	(+)	(+)	(+)	(+)	(-)
silB	Cu(+)/Ag(+) efflux RND transporter periplasmic adaptor subunit SilB	AAD11748.1	Copper/Silver	(+)	(+)	(+)	(+)	(+)	(-)
silC	Cu(+)/Ag(+) efflux RND transporter outer membrane channel SilC	AAD11746.1, SPD96884.1	Copper/Silver	(+)	(+)	(+)	(+)	(+)	(-)
silF	Cu(+)/Ag(+) efflux RND transporter periplasmic metallochaperone SilF	KGL71342.1	Copper/Silver	(+)	(+)	(+)	(+)	(+)	(-)
silR	copper/silver response regulator transcription factor SilR	SPD96883.1	Copper/Silver	(+)	(+)	(+)	(+)	(+)	(-)
silS	copper/silver sensor histidine kinase SilS	SPD96882.1	Copper/Silver	(+)	(+)	(+)	(+)	(+)	(-)
merA	mercury(II) reductase	ACU65296.1	Mercury	(+)	(+)	(+)	(-)	(-)	(-)
merC	organomercurial transporter MerC	AAC33908.1	Mercury	(+)	(-)	(-)	(-)	(-)	(-)
merD	mercury resistance co-regulator MerD	AAC38221.1	Mercury	(+)	(+)	(+)	(-)	(-)	(-)
merE	broad-spectrum mercury transporter MerE	AAC38236.1	Mercury	(+)	(+)	(+)	(-)	(-)	(-)
merP	mercury resistance system periplasmic binding protein MerP	AAC38219.1	Mercury	(+)	(-)	(-)	(-)	(-)	(-)
merR	mercury resistance transcriptional regulator MerR	CAA77320.1	Mercury	(+)	(+)	(+)	(-)	(-)	(+)
merT	mercuric transport protein MerT	CAA70196.1, AAB59075.1	Mercury	(+)	(+)	(+)	(-)	(-)	(+)
qacED1	quaternary ammonium compound efflux SMR transporter QacE delta 1	WP_000679427.1	Quaternary ammonium	(+)	(+)	(+)	(+)	(+)	(+)
silE	silver-binding protein SilE	AAD11743.1	Silver	(+)	(+)	(+)	(+)	(+)	(-)
silP	Ag(+)-translocating P-type ATPase SilP	AAD11750.1	Silver	(+)	(-)	(+)	(+)	(+)	(-)
terB	tellurium resistance membrane protein TerB	ACI12150.1	Tellurium	(+)	(-)	(-)	(-)	(-)	(-)
terC	tellurium resistance membrane protein TerC	AAA98291.1	Tellurium	(+)	(-)	(-)	(-)	(-)	(-)
terD	tellurium resistance membrane protein TerD	AAA98292.1	Tellurium	(+)	(+)	(-)	(-)	(-)	(-)
terW	tellurium resistance protein TerW	AAC44736.1	Tellurium	(-)	(+)	(-)	(-)	(-)	(-)
terZ	tellurium resistance-associated protein TerZ	AAA86846.1	Tellurium	(-)	(+)	(-)	(-)	(-)	(-)
fieF	CDF family cation-efflux transporter FieF	BAB89353.1, BAE77395.1	Zinc/Iron/Cadmium	(-)	(+)	(+)	(+)	(+)	(-)
Total number of metal or biocide resistance genes in individual strains:				19	17	15	10	10	3

## Sheet: Virulence
Table S5. Virulence determinants identified in carbapenemase producing strains isolated from wastewater overflows (WW) and Suquía River (SR). Virulence determinants were identified using VFAnalyzer and a protein blast search against the Virulence Factor Database (VFDB) or NCBI non-redundant protein database (nr) and classified as positive (+) or negative (-) with a cutoff value of >80 % coverage …
Gene	Product	NCBI Accessions	VFCID*	Virulence function - Virulence factor	Strains
					10Kmi (WW)	10Cfr (WW)	31Ero (WW)	34Eho (WW)	1.4Eko (SR)	4.5Aer (SR)
cgsD	transcriptional regulator CsgD	WP_000481509, WP_000481500	VFC0001	Adherence - Curli fibers (Csg)	(-)	(-)	(+)	(+)	(+)	(-)
cgsE	curli production assembly/transport protein CsgE	WP_000833288	VFC0001	Adherence - Curli fibers (Csg)	(-)	(-)	(+)	(+)	(+)	(-)
cgsF	curli production assembly/transport protein CsgF	WP_001264082	VFC0001	Adherence - Curli fibers (Csg)	(-)	(-)	(+)	(+)	(+)	(-)
cgsG	curli production assembly/transport protein CsgG	WP_001189322	VFC0001	Adherence - Curli fibers (Csg)	(-)	(+)	(-)	(+)	(-)	(-)
csgA	curlin major subunit CsgA	WP_000771419, WP_000771443	VFC0001	Adherence - Curli fibers (Csg)	(-)	(+)	(+)	(+)	(+)	(-)
csgB	minor curlin subunit precursor, curli nucleator protein CsgB	WP_000791656	VFC0001	Adherence - Curli fibers (Csg)	(-)	(+)	(+)	(+)	(+)	(-)
csgC	curli assembly protein CsgC	NP_460116	VFC0001	Adherence - Curli fibers (Csg)	(-)	(+)	(+)	(+)	(+)	(-)
csgD	DNA-binding transcriptional regulator CsgD	WP_000481519	VFC0001	Adherence - Curli fibers (Csg)	(-)	(+)	(-)	(-)	(-)	(-)
csgE	curli production assembly/transport protein CsgE	NP_460112	VFC0001	Adherence - Curli fibers (Csg)	(-)	(+)	(-)	(-)	(-)	(-)
csgF	curli production assembly/transport protein CsgF	NP_460111	VFC0001	Adherence - Curli fibers (Csg)	(-)	(+)	(-)	(-)	(-)	(-)
csgG	curli production assembly/transport protein CsgG	WP_001189321	VFC0001	Adherence - Curli fibers (Csg)	(-)	(-)	(+)	(-)	(+)	(-)
sinH	intimin-like protein	WP_000252237, WP_000252225	VFC0001	Adherence - Non fimbrial adhesin	(-)	(+)	(-)	(-)	(-)	(-)
bcfA	fimbrial subunit	WP_000742558, WP_000739906	VFC0001	Adherence - Type I fimbriae (Bcf)	(-)	(-)	(+)	(-)	(-)	(-)
bcfB	fimbrial chaparone	WP_000742558, WP_000739906	VFC0001	Adherence - Type I fimbriae (Bcf)	(-)	(-)	(+)	(-)	(-)	(-)
bcfC	fimbrial usher	WP_001245844	VFC0001	Adherence - Type I fimbriae (Bcf)	(-)	(-)	(+)	(-)	(-)	(-)
yagV/ecpE	E. coli common pilus chaperone EcpE	WP_001339257, WP_012602198, WP_001359370	VFC0001	Adherence - Type I fimbriae (Ecp)	(+)	(-)	(-)	(-)	(-)	(-)
yagW/ecpD	polymerized tip adhesin of ECP fibers	WP_001265658, WP_001265646, WP_001265645	VFC0001	Adherence - Type I fimbriae (Ecp)	(+)	(-)	(-)	(-)	(-)	(-)
yagX/ecpC	E. coli common pilus usher EcpC	WP_001131097, WP_001131117, WP_001131120, WP_001131116	VFC0001	Adherence - Type I fimbriae (Ecp)	(+)	(-)	(-)	(-)	(-)	(-)
yagY/ecpB	E. coli common pilus chaperone EcpB	WP_014640100, WP_014639452, NP_414826	VFC0001	Adherence - Type I fimbriae (Ecp)	(+)	(-)	(-)	(-)	(-)	(-)
yagZ/ecpA	E. coli common pilus structural subunit EcpA	WP_000730972, WP_000730981, WP_000730985	VFC0001	Adherence - Type I fimbriae (Ecp)	(+)	(-)	(-)	(-)	(-)	(-)
ykgK/ecpR	regulator protein EcpR	WP_001323479, WP_015675133, WP_001381763	VFC0001	Adherence - Type I fimbriae (Ecp)	(+)	(-)	(-)	(-)	(-)	(-)
fimA	major fimbrial subunit	CAD56970, WP_014229989, WP_002916190, WP_000681029	VFC0001	Adherence - Type I fimbriae (Fim)	(+)	(+)	(+)	(+)	(+)	(-)
fimB	tyrosine recombinase	WP_014229636, WP_012967261, WP_014838689	VFC0001	Adherence - Type I fimbriae (Fim)	(+)	(-)	(-)	(-)	(-)	(-)
fimC	fimbrial chaperone protein	NP_459540, CAD56972, WP_011233109, WP_170927896	VFC0001	Adherence - Type I fimbriae (Fim)	(+)	(+)	(+)	(+)	(+)	(-)
fimD	outer membrane usher protein	CAD56973, WP_042934124, WP_038423095, WP_004900404	VFC0001	Adherence - Type I fimbriae (Fim)	(+)	(+)	(+)	(+)	(+)	(+)
fimE	tyrosine recombinase	WP_012540621	VFC0001	Adherence - Type I fimbriae (Fim)	(+)	(-)	(-)	(-)	(-)	(-)
fimF	major fimbrial subunit	WP_014906962, WP_014229993, CAD56975	VFC0001	Adherence - Type I fimbriae (Fim)	(+)	(+)	(+)	(+)	(+)	(-)
fimG	type 1 fimbrial minor component	WP_014838900, WP_014906961	VFC0001	Adherence - Type I fimbriae (Fim)	(+)	(-)	(-)	(-)	(-)	(-)
fimH	fimbrial adhesin subunit	WP_014229995, WP_004151788, CAD56974	VFC0001	Adherence - Type I fimbriae (Fim)	(+)	(+)	(+)	(+)	(+)	(-)
fimI	fimbrial protein	WP_012967260, YP_005228656, WP_014838896, CAD56971	VFC0001	Adherence - Type I fimbriae (Fim)	(+)	(+)	(+)	(+)	(+)	(-)
fimK	transcriptional regulator	WP_171817011, WP_014599252, WP_179294850	VFC0001	Adherence - Type I fimbriae (Fim)	(+)	(-)	(-)	(-)	(-)	(-)
fimW	regulatory protein	CAD56979	VFC0001	Adherence - Type I fimbriae (Fim)	(-)	(+)	(-)	(-)	(-)	(-)
fimY	regulatory protein	CAD56978	VFC0001	Adherence - Type I fimbriae (Fim)	(-)	(+)	(-)	(-)	(-)	(-)
fimZ	putative regulatory protein	CAD56976	VFC0001	Adherence - Type I fimbriae (Fim)	(-)	(+)	(+)	(+)	(+)	(-)
hcpA	prepilin peptidase-dependent pilin	WP_000360891, WP_000360914	VFC0001	Adherence - Type I fimbriae (Hcp)	(+)	(+)	(+)	(+)	(+)	(-)
hcpB	type II secretion system protein GspE	WP_001025158, WP_001025168, WP_001025155	VFC0001	Adherence - Type I fimbriae (Hcp)	(+)	(+)	(+)	(+)	(+)	(-)
hcpC	protein transport protein HofC	WP_000157254, WP_000157287, WP_000157266	VFC0001	Adherence - Type I fimbriae (Hcp)	(+)	(+)	(-)	(-)	(+)	(-)
stbA	type 1 fimbrial protein	WP_000062033	VFC0001	Adherence - Type I fimbriae (Stb)	(+)	(-)	(-)	(-)	(-)	(-)
stcB	putative periplasmic chaperone protein	NP_461095	VFC0001	Adherence - Type I fimbriae (Stc)	(-)	(+)	(-)	(-)	(-)	(-)
stcC	fimbrial biogenesis outer membrane usher protein	WP_000945363, WP_001540414	VFC0001	Adherence - Type I fimbriae (Stc)	(-)	(+)	(-)	(-)	(-)	(-)
stgB	fimbrial chaperone	WP_010989263	VFC0001	Adherence - Type I fimbriae (Stg)	(-)	(-)	(-)	(-)	(+)	(-)
stgC	StgC	AAS99231	VFC0001	Adherence - Type I fimbriae (Stg)	(-)	(-)	(-)	(+)	(-)	(-)
stgD	fimbrial protein StgD	WP_001241930	VFC0001	Adherence - Type I fimbriae (Stg)	(-)	(-)	(-)	(+)	(-)	(-)
stjC	fimbrial biogenesis chaperone StjC	NP_463429, WP_001112028	VFC0001	Adherence - Type I fimbriae (Stj)	(+)	(-)	(-)	(+)	(+)	(-)
stkA	fimbrial protein	WP_000466117	VFC0001	Adherence - Type I fimbriae (Stk)	(-)	(-)	(+)	(+)	(+)	(-)
stkB	fimbrial chaperone	WP_000248432	VFC0001	Adherence - Type I fimbriae (Stk)	(-)	(-)	(+)	(+)	(+)	(-)
stkC	outer membrane usher protein	WP_000898830, WP_000898834	VFC0001	Adherence - Type I fimbriae (Stk)	(-)	(-)	(+)	(+)	(+)	(-)
stkD	fimbrial protein	WP_001267116	VFC0001	Adherence - Type I fimbriae (Stk)	(-)	(-)	(+)	(+)	(-)	(-)
stkE	fimbrial protein	WP_000673423, WP_000673422	VFC0001	Adherence - Type I fimbriae (Stk)	(-)	(-)	(+)	(-)	(-)	(-)
stkF	fimbrial protein	WP_001186617, WP_001186620	VFC0001	Adherence - Type I fimbriae (Stk)	(-)	(-)	(+)	(+)	(-)	(-)
mrkA	type 3 fimbrial major pilin subunit MrkA	WP_000756959, WP_001493056	VFC0271	Adherence - Type III fimbriae (Mrk)	(+)	(-)	(-)	(-)	(+)	(-)
mrkB	fimbrial chaperone protein mrkB precursor	WP_000820820, WP_000820818	VFC0271	Adherence - Type III fimbriae (Mrk)	(+)	(-)	(-)	(-)	(+)	(-)
mrkC	fimbrial biogenesis outer membrane usher protein mrkC precursor	WP_014839452	VFC0271	Adherence - Type III fimbriae (Mrk)	(+)	(-)	(-)	(-)	(+)	(-)
mrkD	MrkD	WP_004124708, WP_012967267, WP_012540632, WP_004900381, WP_004149659, ADB25076	VFC0001	Adherence - Type III fimbriae (Mrk)	(+)	(-)	(-)	(-)	(+)	(-)
mrkF	MrkF	ADB25077, WP_014226696	VFC0001	Adherence - Type III fimbriae (Mrk)	(+)	(-)	(-)	(-)	(+)	(-)
mrkH	transcriptional activator	WP_008806362, WP_014226694	VFC0271	Adherence - Type III fimbriae (Mrk)	(+)	(-)	(-)	(-)	(-)	(-)
mrkI	LuxR family regulatory protein	WP_038422996, WP_012967269	VFC0271	Adherence - Type III fimbriae (Mrk)	(+)	(-)	(-)	(-)	(+)	(-)
mrkJ	phosphodiesterase	WP_032694725, WP_004149658, WP_012967268	VFC0271	Adherence - Type III fimbriae (Mrk)	(+)	(-)	(-)	(-)	(+)	(-)
mshB	MSHA pili minor prepilin protein MshB	WP_005348617	VFC0001	Adherence - Type IV fimbriae (Msh)	(-)	(-)	(-)	(-)	(-)	(+)
mshE	ATPase protein MshE, GspE-like	WP_005348611	VFC0001	Adherence - Type IV fimbriae (Msh)	(-)	(-)	(-)	(-)	(-)	(+)
mshF	hypothetical protein	WP_005348615	VFC0001	Adherence - Type IV fimbriae (Msh)	(-)	(-)	(-)	(-)	(-)	(+)
mshG	MSHA pili biogenesis protein MshG, GspF-like	WP_011704369	VFC0001	Adherence - Type IV fimbriae (Msh)	(-)	(-)	(-)	(-)	(-)	(+)
mshI	MSHA pili biogenesis protein MshI, bitopic inner membrane protein	WP_005316385	VFC0001	Adherence - Type IV fimbriae (Msh)	(-)	(-)	(-)	(-)	(-)	(+)
mshI1	MSHA pili biogenesis protein MshI1, bitopic inner membrane protein	WP_005316382	VFC0001	Adherence - Type IV fimbriae (Msh)	(-)	(-)	(-)	(-)	(-)	(+)
mshJ	MSHA pili biogenesis protein MshJ, bitopic inner membrane protein, GspM-like	WP_005316380	VFC0001	Adherence - Type IV fimbriae (Msh)	(-)	(-)	(-)	(-)	(-)	(+)
mshK	MSHA pili biogenesis protein MshK, periplasmic protein, GspC-like	WP_016349155	VFC0001	Adherence - Type IV fimbriae (Msh)	(-)	(-)	(-)	(-)	(-)	(+)
mshL	MSHA pili biogenesis protein MshL, outer membrane secretin, GspD-like	WP_016349156	VFC0001	Adherence - Type IV fimbriae (Msh)	(-)	(-)	(-)	(-)	(-)	(+)
mshM	membrane protein with ATPase domain, GspA-like	WP_016349157	VFC0001	Adherence - Type IV fimbriae (Msh)	(-)	(-)	(-)	(-)	(-)	(+)
mshN	Tetratricopeptide repeat protein, PilF-like	WP_005348610	VFC0001	Adherence - Type IV fimbriae (Msh)	(-)	(-)	(-)	(-)	(-)	(+)
tapB	type IV pilus assembly ATPase, PilB-like	WP_013723413	VFC0001	Adherence - Type IV fimbriae (Tap)	(-)	(-)	(-)	(-)	(-)	(+)
tapC	type IV fimbrial assembly protein, PilC-like	WP_016352169	VFC0001	Adherence - Type IV fimbriae (Tap)	(-)	(-)	(-)	(-)	(-)	(+)
tapD/pilD	prepilin peptidase	WP_016352170	VFC0001	Adherence - Type IV fimbriae (Tap)	(-)	(-)	(-)	(-)	(-)	(+)
tapF	type IV pilus biogenesis/stability protein, pilW-like	WP_011705643	VFC0001	Adherence - Type IV fimbriae (Tap)	(-)	(-)	(-)	(-)	(-)	(+)
tapM	type IV pilus assembly protein PilM	WP_011706970	VFC0001	Adherence - Type IV fimbriae (Tap)	(-)	(-)	(-)	(-)	(-)	(+)
tapN	type IV pilus biogenesis protein PilN	WP_011706969	VFC0001	Adherence - Type IV fimbriae (Tap)	(-)	(-)	(-)	(-)	(-)	(+)
tapO	type IV pilus biogenesis protein PilO	WP_005353996	VFC0001	Adherence - Type IV fimbriae (Tap)	(-)	(-)	(-)	(-)	(-)	(+)
tapP	type IV pilus biogenesis protein PilP	WP_016351630	VFC0001	Adherence - Type IV fimbriae (Tap)	(-)	(-)	(-)	(-)	(-)	(+)
tapQ	type IV pilus secretin PilQ	WP_011706966	VFC0001	Adherence - Type IV fimbriae (Tap)	(-)	(-)	(-)	(-)	(-)	(+)
tapT	twitching ATPase	WP_011707389	VFC0001	Adherence - Type IV fimbriae (Tap)	(-)	(-)	(-)	(-)	(-)	(+)
tapU	twitching ATPase	WP_011707390	VFC0001	Adherence - Type IV fimbriae (Tap)	(-)	(-)	(-)	(-)	(-)	(+)
tapV	type IV pilus assembly protein TapV	WP_005352766	VFC0001	Adherence - Type IV fimbriae (Tap)	(-)	(-)	(-)	(-)	(-)	(+)
tapW	twitching ATPase	WP_011706550	VFC0001	Adherence - Type IV fimbriae (Tap)	(-)	(-)	(-)	(-)	(-)	(+)
tapY1	type IV pilus biogenesis protein	WP_011898353	VFC0001	Adherence - Type IV fimbriae (Tap)	(-)	(-)	(-)	(-)	(-)	(+)
tppA	type IV pilus pseudopilin	WP_005313456	VFC0001	Adherence - Type IV fimbriae (Tap)	(-)	(-)	(-)	(-)	(-)	(+)
tppB	type IV pilus pseudopilin	WP_155602333	VFC0001	Adherence - Type IV fimbriae (Tap)	(-)	(-)	(-)	(-)	(-)	(+)
tppC	type IV pilus pseudopilin	WP_073531764	VFC0001	Adherence - Type IV fimbriae (Tap)	(-)	(-)	(-)	(-)	(-)	(+)
tppF	type IV pilus pseudopilin	WP_005320404	VFC0001	Adherence - Type IV fimbriae (Tap)	(-)	(-)	(-)	(-)	(-)	(+)
allA	ureidoglycolate hydrolase	WP_012737528	VFC0272	Allantoin utilization (All)	(+)	(+)	(-)	(-)	(-)	(-)
allB	allantoinase	WP_012737535	VFC0272	Allantoin utilization (All)	(+)	(+)	(-)	(-)	(-)	(-)
allC	allantoate amidohydrolase	WP_012737539	VFC0272	Allantoin utilization (All)	(+)	(+)	(-)	(-)	(-)	(-)
allD	ureidoglycolate dehydrogenase	WP_012737540	VFC0272	Allantoin utilization (All)	(+)	(+)	(-)	(-)	(-)	(-)
allR	DNA-binding transcriptional repressor AllR	WP_012737529	VFC0272	Allantoin utilization (All)	(+)	(+)	(-)	(-)	(-)	(-)
allS	DNA-binding transcriptional activator AllS	WP_012737527	VFC0272	Allantoin utilization (All)	(+)	(+)	(-)	(-)	(-)	(-)
pla	plasminogen activator protease precursor	WP_002231174	VFC0251	Exoenzyme	(+)	(-)	(-)	(-)	(-)	(-)
cdiA	contact-dependent inhibition effector tRNA nuclease	WP_000554183	VFC0086	Exotoxin (Cdi)	(-)	(-)	(+)	(-)	(-)	(-)
cdiB	ShlB/FhaC/HecB family hemolysin secretion/activation protein	WP_001305333	VFC0086	Exotoxin (Cdi)	(-)	(-)	(+)	(-)	(-)	(-)
hemolysin III	hemolysin III	WP_005318058	VFC0235	Exotoxin (hemolysin III)	(+)	(+)	(+)	(+)	(+)	(+)
hlyA	Hemolysin A	WP_011706614, WP_011898555, WP_005334094	VFC0235	Exotoxin (HlyA)	(+)	(+)	(+)	(+)	(+)	(+)
th	thermostable hemolysin	WP_005354039	VFC0235	Exotoxin (Th)	(-)	(-)	(-)	(-)	(-)	(+)
chuA	Outer membrane heme/hemoglobin receptor ChuA	WP_000089590, WP_000089584, WP_014639334	VFC0272	Heme uptake (Chu)	(-)	(+)	(+)	(+)	(+)	(-)
chuS	heme oxygenase ChuS	WP_001017192, WP_001017200	VFC0272	Heme uptake (Chu)	(+)	(+)	(+)	(+)	(+)	(-)
chuT	periplasmic heme-binding protein ChuT	WP_001363063, WP_012579011, WP_014639335	VFC0272	Heme uptake (Chu)	(-)	(+)	(-)	(-)	(-)	(-)
chuU	heme permease protein ChuU	NP_312413, WP_000910399	VFC0272	Heme uptake (Chu)	(-)	(+)	(-)	(-)	(-)	(-)
chuV	ATP-binding hydrophilic protein ChuV	WP_000622316	VFC0272	Heme uptake (Chu)	(-)	(+)	(-)	(-)	(-)	(-)
chuW	Putative oxygen independent coproporphyrinogen III oxidase	WP_001095632, WP_001095631	VFC0272	Heme uptake (Chu)	(-)	(+)	(-)	(-)	(-)	(-)
chuX	putative heme-binding protein ChuX	WP_000020034	VFC0272	Heme uptake (Chu)	(-)	(+)	(-)	(-)	(-)	(-)
chuY	ChuY	WP_000189351	VFC0272	Heme uptake (Chu)	(-)	(+)	(-)	(-)	(-)	(-)
hemB	porphobilinogen synthase	WP_011608705	VFC0272	Heme uptake (Hem)	(-)	(-)	(-)	(-)	(-)	(+)
hemC	hydroxymethylbilane synthase	WP_011608203	VFC0272	Heme uptake (Hem)	(+)	(+)	(+)	(+)	(+)	(+)
hemE	uroporphyrinogen decarboxylase	WP_011609686	VFC0272	Heme uptake (Hem)	(+)	(+)	(+)	(+)	(+)	(+)
hemL	glutamate-1-semialdehyde 2,1-aminomutase	WP_011609384, WP_012341659	VFC0272	Heme uptake (Hem)	(+)	(+)	(+)	(+)	(+)	(+)
hemN	oxygen-independent coproporphyrinogen III oxidase	WP_041603540, WP_011272071, WP_012341592	VFC0272	Heme uptake (Hem)	(+)	(+)	(+)	(+)	(+)	(+)
ASA_RS16540	TonB-dependent hemoglobin/transferrin/lactoferrin family receptor	WP_005311744	VFC0272	Heme uptake (Hut)	(-)	(-)	(-)	(-)	(-)	(+)
ASA_RS16545	ChaN family lipoprotein	WP_005311740	VFC0272	Heme uptake (Hut)	(-)	(-)	(-)	(-)	(-)	(+)
ASA_RS16550	cysteine hydrolase	WP_005311738	VFC0272	Heme uptake (Hut)	(-)	(-)	(-)	(-)	(-)	(+)
ASA_RS16555	hypothetical protein	WP_005311736	VFC0272	Heme uptake (Hut)	(-)	(-)	(-)	(-)	(-)	(+)
ASA_RS16570	ABC transporter substrate-binding protein	WP_005311729	VFC0272	Heme uptake (Hut)	(-)	(-)	(-)	(-)	(-)	(+)
ASA_RS16575	iron ABC transporter permease	WP_011899038	VFC0272	Heme uptake (Hut)	(-)	(-)	(-)	(-)	(-)	(+)
ASA_RS16580	heme ABC transporter ATP-binding protein	WP_005311724	VFC0272	Heme uptake (Hut)	(-)	(-)	(-)	(-)	(-)	(+)
hutX	heme utilization cystosolic carrier protein HutX	WP_005311732	VFC0272	Heme uptake (Hut)	(-)	(-)	(-)	(-)	(-)	(+)
hutZ	heme utilization protein HutZ	WP_005311733	VFC0272	Heme uptake (Hut)	(-)	(-)	(-)	(-)	(-)	(+)
sitA	iron/manganese ABC transporter substrate-binding protein SitA	WP_000555620, WP_000555618, WP_000949004	VFC0272	Iron mangansese tranport (sitABCD)	(+)	(+)	(-)	(+)	(+)	(-)
sitB	iron/manganese ABC transporter ATP-binding protein SitB	WP_000983716, WP_000983722, WP_000983712, WP_000983710	VFC0272	Iron mangansese tranport (sitABCD)	(+)	(+)	(-)	(+)	(+)	(-)
sitC	iron/manganese ABC transporter permease subunit SitC	WP_001101732, WP_001101728	VFC0272	Iron mangansese tranport (sitABCD)	(+)	(+)	(-)	(+)	(+)	(-)
sitD	iron/manganese ABC transporter permease subunit SitD	WP_000968139, WP_000968127	VFC0272	Iron mangansese tranport (sitABCD)	(+)	(+)	(-)	(+)	(+)	(-)
iucA	aerobactin Synthetase IucA	WP_004213920	VFC0272	Iron uptake (Aerobactin)	(-)	(-)	(+)	(+)	(+)	(-)
iucB	N-acetyltransferase IucB	WP_004213921	VFC0272	Iron uptake (Aerobactin)	(-)	(-)	(+)	(+)	(+)	(-)
iucC	aerobactin siderophore biosynthesis protein IucC	WP_001015715	VFC0272	Iron uptake (Aerobactin)	(-)	(-)	(+)	(+)	(+)	(-)
iucD	aerobactin synthesis protein IucC, lysine 6-monooxygenase	WP_000750143, WP_004213923	VFC0272	Iron uptake (Aerobactin)	(-)	(-)	(-)	(-)	(+)	(-)
iucD	lysine 6-monooxygenase IucD	WP_000750143, WP_004213923	VFC0272	Iron uptake (Aerobactin)	(-)	(-)	(+)	(+)	(-)	(-)
iutA	ferric aerobactin receptor IutA	WP_014228851	VFC0272	Iron uptake (Aerobactin)	(+)	(+)	(+)	(+)	(+)	(-)
amoA	isochorismate synthases	WP_011706310	VFC0272	Iron uptake (AmoA)	(-)	(-)	(-)	(-)	(-)	(+)
entA	2,3-dihydroxybenzoate-2,3-dehydrogenase	WP_008805588, WP_000347664, WP_014228362, WP_014837779	VFC0272	Iron uptake (Enterobactin)	(+)	(+)	(+)	(+)	(+)	(-)
entB	2,3-dihydro-2,3-dihydroxybenzoate synthetase, isochroismatase	NP_706450, WP_012068427, WP_012542485, WP_014228361	VFC0272	Iron uptake (Enterobactin)	(+)	(+)	(+)	(+)	(+)	(+)
entC	isochorismate synthase EntC	WP_014228359, WP_000381303, WP_012421470	VFC0272	Iron uptake (Enterobactin)	(+)	(+)	(+)	(+)	(+)	(-)
entD	enterochelin synthetase component D	WP_014837768, WP_012068421, WP_014228347	VFC0272	Iron uptake (Enterobactin)	(+)	(-)	(-)	(-)	(-)	(-)
entE	enterobactin synthase subunit E	WP_000026832, WP_014228360, WP_014837778	VFC0272	Iron uptake (Enterobactin)	(+)	(+)	(+)	(+)	(+)	(-)
entF	enterobactin synthase subunit F	WP_014228351, WP_014837772, WP_000077767	VFC0272	Iron uptake (Enterobactin)	(+)	(+)	(+)	(+)	(+)	(-)
entS	enterobactin exporter, iron-regulated	WP_001041793	VFC0272	Iron uptake (Enterobactin)	(+)	(+)	(+)	(+)	(+)	(-)
fepA	outer membrane receptor FepA	WP_012968731, WP_014228348, WP_001034892, WP_014837769	VFC0272	Iron uptake (Enterobactin)	(+)	(+)	(+)	(+)	(+)	(+)
fepB	ferrienterobactin ABC transporter periplasmic binding protein	WP_001234311, NP_706448, WP_014837776	VFC0272	Iron uptake (Enterobactin)	(+)	(+)	(+)	(+)	(+)	(-)
fepC	iron-enterobactin ABC transporter ATP-binding protein	WP_014228352, WP_000140647, WP_014837773, NP_706444	VFC0272	Iron uptake (Enterobactin)	(+)	(+)	(+)	(+)	(+)	(-)
fepD	iron-enterobactin transporter membrane protein	WP_008805582, WP_014228353, WP_004223587, WP_004176917	VFC0272	Iron uptake (Enterobactin)	(+)	(+)	(+)	(+)	(+)	(-)
fepE	LPS O-antigen length regulator	WP_000096764	VFC0272	Iron uptake (Enterobactin)	(-)	(+)	(+)	(-)	(-)	(-)
fepG	iron-enterobactin ABC transporter permease	WP_000640969, WP_000640938, WP_009653197, WP_004147521	VFC0272	Iron uptake (Enterobactin)	(+)	(+)	(+)	(+)	(+)	(-)
fes	enterobactin/ferric enterobactin esterase	WP_000125846, WP_014228349	VFC0272	Iron uptake (Enterobactin)	(+)	(+)	(+)	(+)	(+)	(-)
fur	ferric iron uptake transcriptional regulator	NP_459678	VFC0301	Iron uptake (Fur)	(+)	(+)	(+)	(+)	(+)	(+)
FliC/FljB	FliC/FljB family flagellin	WP_000079723	VFC0204	Motility (flagella)	(-)	(-)	(-)	(-)	(+)	(-)
cheA	sensory histitine protein kinase	NP_460878	VFC0204	Motility (flagella)	(-)	(+)	(+)	(+)	(+)	(-)
cheA-2	chemotaxis protein CheA	WP_013723553	VFC0204	Motility (flagella)	(-)	(-)	(-)	(-)	(-)	(+)
cheB	chemotaxis response regulator protein-glutamate methylesterase	WP_000036413, NP_460874	VFC0204	Motility (flagella)	(-)	(+)	(+)	(+)	(+)	(-)
cheB-2	chemotaxis-specific methylesterase	WP_011705291	VFC0204	Motility (flagella)	(-)	(-)	(-)	(-)	(-)	(+)
cheD	methyl-accepting chemotaxis protein CheD	WP_005168769	VFC0204	Motility (flagella)	(-)	(+)	(+)	(+)	(+)	(-)
cheM	methyl-accepting chemotaxis protein II	NP_460876	VFC0204	Motility (flagella)	(-)	(+)	(+)	(+)	(+)	(-)
cheR	chemotaxis protein-glutamate O-methyltransferase	NP_460875	VFC0204	Motility (flagella)	(-)	(+)	(+)	(+)	(+)	(-)
cheR-3	chemotaxis protein CheR	WP_011706645	VFC0204	Motility (flagella)	(-)	(-)	(-)	(-)	(-)	(+)
cheV	CheV	WP_005320217	VFC0204	Motility (flagella)	(-)	(-)	(-)	(-)	(-)	(+)
cheW	chemotaxis protein CheW	NP_460877	VFC0204	Motility (flagella)	(-)	(+)	(+)	(+)	(+)	(-)
cheW-2	chemotaxis protein CheW	WP_005298836	VFC0204	Motility (flagella)	(-)	(-)	(-)	(-)	(-)	(+)
cheY	two-component system response regulator	NP_460873, WP_000763867	VFC0204	Motility (flagella)	(-)	(+)	(+)	(+)	(+)	(-)
cheZ	protein phosphatase CheZ	NP_460872, WP_005353668	VFC0204	Motility (flagella)	(-)	(+)	(+)	(+)	(+)	(+)
flaA	flagellin	WP_005353025	VFC0204	Motility (flagella)	(-)	(-)	(-)	(-)	(-)	(+)
flaB	flagellin	WP_005353023	VFC0204	Motility (flagella)	(-)	(-)	(-)	(-)	(-)	(+)
flaJ	flagellar specific chaperone FlaJ/FliS	WP_016350353	VFC0204	Motility (flagella)	(-)	(-)	(-)	(-)	(-)	(+)
flgA	flagella basal body P-ring formation protein FlgA	WP_161785096, NP_460144	VFC0204	Motility (flagella)	(-)	(+)	(+)	(+)	(+)	(+)
flgB	flagellar basal body rod protein FlgB	WP_005334169, NP_460145	VFC0204	Motility (flagella)	(-)	(+)	(+)	(+)	(+)	(+)
flgC	flagellar basal body rod protein FlgC	WP_001196460, WP_011706643	VFC0204	Motility (flagella)	(-)	(+)	(+)	(+)	(+)	(+)
flgD	flagellar basal body rod modification protein	WP_005350659, NP_460147	VFC0204	Motility (flagella)	(-)	(+)	(+)	(+)	(+)	(+)
flgE	flagellar hook protein FlgE	WP_000885860, WP_005350660, NP_460148	VFC0204	Motility (flagella)	(-)	(+)	(+)	(+)	(+)	(+)
flgF	flagellar basal-body rod protein FlgF	WP_005320205, WP_000349287, NP_460149	VFC0204	Motility (flagella)	(-)	(+)	(+)	(+)	(+)	(+)
flgG	flagellar basal-body rod protein FlgG	WP_000625837, WP_011706639	VFC0204	Motility (flagella)	(-)	(+)	(+)	(+)	(+)	(+)
flgH	flagellar basal body L-ring protein	NP_460151, WP_005320200	VFC0204	Motility (flagella)	(-)	(+)	(-)	(-)	(-)	(+)
flgI	flagellar biosynthesis protein FlgA	WP_011706637, NP_460152	VFC0204	Motility (flagella)	(-)	(+)	(+)	(+)	(+)	(+)
flgJ	flagellar rod assembly protein/muramidase FlgJ	NP_460153, WP_164927693	VFC0204	Motility (flagella)	(-)	(+)	(+)	(+)	(+)	(+)
flgK	flagellar hook-associated protein FlgK	WP_005320194, WP_000096470	VFC0204	Motility (flagella)	(-)	(+)	(+)	(+)	(+)	(+)
flgL	flagellar hook-filament junction protein FlgL	WP_001212790, NP_460155, WP_016351318	VFC0204	Motility (flagella)	(-)	(+)	(+)	(+)	(+)	(+)
flgM	anti-sigma-D factor	WP_011706648	VFC0204	Motility (flagella)	(-)	(-)	(-)	(-)	(-)	(+)
flgN	flagellar biosynthesis protein FlgN	NP_460142, WP_011898547	VFC0204	Motility (flagella)	(-)	(+)	(+)	(+)	(+)	(+)
flhA	flagellar biosynthesis protein FlhA	NP_460870, WP_000067016, WP_016350056	VFC0204	Motility (flagella)	(-)	(+)	(+)	(+)	(+)	(+)
flhB	flagellar biosynthesis protein FlhB	NP_460871, WP_016350055	VFC0204	Motility (flagella)	(-)	(+)	(+)	(+)	(+)	(+)
flhC	regulator of flagellar biosynthesis	NP_460881	VFC0204	Motility (flagella)	(-)	(+)	(+)	(+)	(+)	(-)
flhD	regulator of flagellar biosynthesis	WP_001302091, NP_460882	VFC0204	Motility (flagella)	(-)	(+)	(+)	(+)	(+)	(-)
flhE	flagellar protein FlhE	NP_460869	VFC0204	Motility (flagella)	(-)	(+)	(+)	(+)	(+)	(-)
flhF	flagellar biosynthesis protein FlhF	WP_005319300	VFC0204	Motility (flagella)	(-)	(-)	(-)	(-)	(-)	(+)
flhG	CobQ/CobB/MinD/ParA family protein	WP_034523505	VFC0204	Motility (flagella)	(-)	(-)	(-)	(-)	(-)	(+)
fliA	RNA polymerase sigma factor FliA	WP_005319297, NP_460909	VFC0204	Motility (flagella)	(-)	(+)	(+)	(+)	(+)	(+)
fliD	flagellar filament capping protein FliD	WP_000146755	VFC0204	Motility (flagella)	(-)	(-)	(-)	(+)	(+)	(-)
fliE	flagellar hook-basal body complex protein FliE	WP_001274299, WP_011705271	VFC0204	Motility (flagella)	(-)	(+)	(+)	(+)	(+)	(+)
fliF	flagellar M-ring protein FliF	WP_016350050, NP_460922	VFC0204	Motility (flagella)	(-)	(+)	(+)	(+)	(+)	(+)
fliG	flagellar motor switch protein FliG	WP_005334749, NP_460923, WP_000067959	VFC0204	Motility (flagella)	(-)	(+)	(+)	(+)	(+)	(+)
fliH	flagellar assembly protein FliH	WP_016350051, NP_460924	VFC0204	Motility (flagella)	(-)	(+)	(+)	(+)	(+)	(+)
fliI	flagellum-specific ATP synthase FliI	NP_460925, WP_011705275	VFC0204	Motility (flagella)	(-)	(+)	(+)	(+)	(+)	(+)
fliJ	flagellar biosynthesis chaperone FliJ	WP_005334746, WP_000807584, NP_460926	VFC0204	Motility (flagella)	(-)	(+)	(+)	(+)	(+)	(+)
fliK	flagellar hook-length control protein FliK	NP_460927	VFC0204	Motility (flagella)	(-)	(+)	(-)	(-)	(-)	(-)
fliL	flagellar basal body-associated protein FliL	NP_460928, WP_011705278	VFC0204	Motility (flagella)	(-)	(+)	(+)	(+)	(+)	(+)
fliM	flagellar motor switch protein FliM	NP_460929, WP_011705279	VFC0204	Motility (flagella)	(-)	(+)	(+)	(+)	(+)	(+)
fliN	flagellar motor switch protein FliN	WP_011705280, NP_460930	VFC0204	Motility (flagella)	(-)	(+)	(+)	(+)	(+)	(+)
fliO	flagellar biosynthesis protein	WP_005298795, NP_460931	VFC0204	Motility (flagella)	(-)	(+)	(+)	(+)	(+)	(+)
fliP	flagellar biosynthetic protein FliP	NP_460932, WP_016350054	VFC0204	Motility (flagella)	(-)	(+)	(+)	(+)	(+)	(+)
fliQ	flagellar export apparatus protein FliQ	NP_460933, WP_005319310	VFC0204	Motility (flagella)	(-)	(+)	(+)	(+)	(+)	(+)
fliR	flagellar biosynthetic protein FliR	WP_005319307, NP_460934	VFC0204	Motility (flagella)	(-)	(+)	(+)	(+)	(+)	(+)
fliS	flagellar export chaperone FliS	WP_005160351, WP_000270418, NP_460914	VFC0204	Motility (flagella)	(-)	(+)	(+)	(+)	(+)	(-)
fliT	flagellar biosynthesis protein FliT	NP_460915	VFC0204	Motility (flagella)	(-)	(+)	(-)	(-)	(-)	(-)
fliZ	flagellar regulatory protein FliZ	NP_460908	VFC0204	Motility (flagella)	(-)	(+)	(+)	(+)	(+)	(-)
fljA	phase 1 flagellin transcriptional repressor	NP_461697	VFC0204	Motility (flagella)	(-)	(+)	(-)	(-)	(-)	(-)
flk	flagella biosynthesis regulator	NP_461313	VFC0204	Motility (flagella)	(+)	(+)	(+)	(+)	(+)	(-)
flmD	FlmD protein	WP_011707836	VFC0204	Motility (flagella)	(-)	(-)	(-)	(-)	(-)	(+)
flmH	short chain dehydrogenase/reductase family oxidoreductase	WP_011707832, WP_005300916, WP_005318273	VFC0204	Motility (flagella)	(+)	(+)	(+)	(+)	(+)	(+)
flrA	FleQ protein	WP_005350678	VFC0204	Motility (flagella)	(-)	(-)	(-)	(-)	(-)	(+)
flrB	two-component sensor kinase	WP_005320182, WP_005350683	VFC0204	Motility (flagella)	(-)	(-)	(-)	(-)	(-)	(+)
flrC	transcriptional activator	WP_011898552	VFC0204	Motility (flagella)	(-)	(-)	(-)	(-)	(-)	(+)
maf-2	Maf-2	WP_011707838	VFC0204	Motility (flagella)	(-)	(-)	(-)	(-)	(-)	(+)
motA	flagellar motor stator protein MotA	WP_024943899, NP_460880	VFC0204	Motility (flagella)	(-)	(+)	(+)	(+)	(+)	(+)
motB	flagellar motor protein MotB	NP_460879	VFC0204	Motility (flagella)	(-)	(+)	(+)	(+)	(+)	(-)
motX	sodium-type flagellar motor component	WP_005348904	VFC0204	Motility (flagella)	(-)	(-)	(-)	(-)	(-)	(+)
motY	sodium-type flagellar protein MotY	WP_024944879	VFC0204	Motility (flagella)	(-)	(-)	(-)	(-)	(-)	(+)
nueA	NeuA protein	WP_011707835, WP_016351249	VFC0204	Motility (flagella)	(+)	(+)	(+)	(+)	(+)	(+)
nueB	pseudaminic acid synthase, NeuB	WP_011707837	VFC0204	Motility (flagella)	(-)	(-)	(-)	(-)	(-)	(+)
pomA2	chemotaxis protein PomA	WP_011707085	VFC0204	Motility (flagella)	(-)	(-)	(-)	(-)	(-)	(+)
pomB	ompA family protein	WP_005353664	VFC0204	Motility (flagella)	(-)	(-)	(-)	(-)	(-)	(+)
pomB2	flagellar motor protein MotB	WP_005314930, WP_005349528	VFC0204	Motility (flagella)	(-)	(-)	(-)	(-)	(-)	(+)
fliP	flagellar type III secretion system pore protein FliP	WP_003030427.1	not assigned	T3SS (type III secretion system)	(-)	(+)	(-)	(-)	(-)	(-)
ipaC	IpaC/SipC family type III secretion system effector	WP_247754073.1	not assigned	T3SS (type III secretion system)	(-)	(+)	(-)	(-)	(-)	(-)
ipaD	IpaD/SipD/SspD family type III secretion system needle tip protein	EOM1151273.1	not assigned	T3SS (type III secretion system)	(-)	(+)	(-)	(-)	(-)	(-)
EscU	EscU/YscU/HrcU family type III secretion system export apparatus switch protein	WP_044700256.1	not assigned	T3SS (type III secretion system)	(-)	(+)	(-)	(-)	(-)	(-)
ScT	type III secretion system export apparatus subunit SctT	WP_052739225.1	not assigned	T3SS (type III secretion system)	(-)	(+)	(-)	(-)	(-)	(-)
SctS	type III secretion system export apparatus subunit SctS	WP_191606737.1	not assigned	T3SS (type III secretion system)	(-)	(+)	(-)	(-)	(-)	(-)
EscR	EscR/YscR/HrcR family type III secretion system export apparatus protein	WP_101742612.1	not assigned	T3SS (type III secretion system)	(-)	(+)	(-)	(-)	(-)	(-)
SctN	type III secretion system ATPase SctN	WP_127663889.1	not assigned	T3SS (type III secretion system)	(-)	(+)	(-)	(-)	(-)	(-)
EscV	EscV/YscV/HrcV family type III secretion system export apparatus protein	WP_199946947.1	not assigned	T3SS (type III secretion system)	(-)	(+)	(-)	(-)	(-)	(-)
InV	type III secretion system regulator InvE	WP_224773605.1	not assigned	T3SS (type III secretion system)	(-)	(+)	(-)	(-)	(-)	(-)
sctC	type III secretion system outer membrane ring subunit SctC	WP_413594886.1	not assigned	T3SS (type III secretion system)	(-)	(+)	(-)	(-)	(-)	(-)
pgrH	PrgH/EprH family type III secretion apparatus protein	WP_332085306.1	not assigned	T3SS (type III secretion system)	(-)	(+)	(-)	(-)	(-)	(-)
SctF	type III secretion system needle filament subunit SctF	WP_275944397.1	not assigned	T3SS (type III secretion system)	(-)	(+)	(-)	(-)	(-)	(-)
SctI	type III secretion system inner rod subunit SctI,	WP_224774963.1	not assigned	T3SS (type III secretion system)	(-)	(+)	(-)	(-)	(-)	(-)
SctJ	type III secretion system inner membrane ring lipoprotein SctJ	WP_422695859.1	not assigned	T3SS (type III secretion system)	(-)	(+)	(-)	(-)	(-)	(-)
HrpE	type III secretion protein HrpE	WP_106902129.1	not assigned	T3SS (type III secretion system)	(-)	(+)	(-)	(-)	(-)	(-)
atsD	Type VI secretion system protein	WP_164927604	VFC0086	T6SS ( (type VI secretion system)	(-)	(-)	(-)	(-)	(-)	(+)
clpV	ATP-dependent chaperone ClpB	WP_014226431, WP_004150973	VFC0086	T6SS ( (type VI secretion system)	(+)	(+)	(+)	(+)	(+)	(+)
clpV/tssH	type VI secretion system ATPase TssH	WP_012968410, WP_012541980	VFC0086	T6SS ( (type VI secretion system)	(+)	(-)	(+)	(-)	(+)	(-)
dotU	type VI secretion system protein TssL, short form	WP_014838268, WP_004175498	VFC0086	T6SS ( (type VI secretion system)	(+)	(-)	(-)	(-)	(+)	(-)
dotU/tssL	type VI secretion system protein, DotU/TssL family	WP_014838713	VFC0086	T6SS ( (type VI secretion system)	(+)	(-)	(+)	(-)	(-)	(-)
hcp	type VI secretion system tube protein Hcp	WP_012907795	VFC0086	T6SS ( (type VI secretion system)	(-)	(-)	(+)	(+)	(-)	(-)
hcp/tssD	type VI secretion system protein, Hcp family	WP_020953393, WP_002902160, WP_014838711	VFC0086	T6SS ( (type VI secretion system)	(+)	(-)	(+)	(+)	(+)	(-)
icmF	type VI secretion protein VasK	WP_113705935, WP_041937785	VFC0086	T6SS ( (type VI secretion system)	(+)	(-)	(-)	(-)	(+)	(-)
icmF/tssM	type VI secretion protein TssM	WP_014838699, WP_014229651	VFC0086	T6SS ( (type VI secretion system)	(+)	(-)	(+)	(-)	(+)	(-)
impA	type VI secretion system ImpA family N-terminal domain-containing protein	WP_014229089, WP_014838283	VFC0086	T6SS ( (type VI secretion system)	(+)	(-)	(-)	(+)	(+)	(-)
impA/tssA	type VI secretion system protein TssA	WP_015958257, WP_015874732, YP_005226615	VFC0086	T6SS ( (type VI secretion system)	(-)	(-)	(+)	(-)	(+)	(-)
impF	type VI secretion system baseplate subunit TssE	WP_014838282	VFC0086	T6SS ( (type VI secretion system)	(+)	(-)	(+)	(-)	(+)	(-)
impG	type VI secretion system baseplate subunit TssF	WP_004148784	VFC0086	T6SS ( (type VI secretion system)	(-)	(-)	(-)	(-)	(+)	(-)
impH	type VI secretion system baseplate subunit TssG	WP_074424896	VFC0086	T6SS ( (type VI secretion system)	(-)	(-)	(-)	(-)	(+)	(-)
impJ	type VI secretion system baseplate subunit TssK	WP_012541319	VFC0086	T6SS ( (type VI secretion system)	(-)	(-)	(-)	(+)	(+)	(-)
iroE	siderophore esterase IroE	WP_014229899	VFC0272	T6SS ( (type VI secretion system)	(+)	(-)	(-)	(-)	(-)	(-)
iroN	salmochelin receptor IroN	WP_014228993	VFC0272	T6SS ( (type VI secretion system)	(+)	(-)	(-)	(+)	(-)	(-)
sciN	type VI secretion system lipoprotein TssJ	WP_014230185	VFC0086	T6SS ( (type VI secretion system)	(-)	(-)	(-)	(-)	(+)	(-)
sciN/tssJ	type VI secretion system lipoprotein TssJ	WP_038423150	VFC0086	T6SS ( (type VI secretion system)	(+)	(-)	(+)	(-)	(+)	(-)
tssA	type VI secretion system protein TssA	WP_000146515	VFC0086	T6SS ( (type VI secretion system)	(+)	(-)	(-)	(-)	(+)	(-)
tssB	type VI secretion system contractile sheath small subunit	WP_000098939	VFC0086	T6SS ( (type VI secretion system)	(+)	(-)	(-)	(-)	(-)	(-)
tssC	type VI secretion system contractile sheath large subunit	WP_000930191, WP_012906935	VFC0086	T6SS ( (type VI secretion system)	(-)	(-)	(+)	(-)	(+)	(-)
tssF	type VI secretion system baseplate subunit TssF	WP_014229648, WP_014838697	VFC0086	T6SS ( (type VI secretion system)	(+)	(-)	(+)	(-)	(+)	(-)
tssG	type VI secretion system baseplate subunit TssG	WP_014229647	VFC0086	T6SS ( (type VI secretion system)	(+)	(-)	(+)	(-)	(+)	(-)
tssH	type VI secretion system ATPase TssH	WP_000431646	VFC0086	T6SS ( (type VI secretion system)	(-)	(-)	(-)	(+)	(-)	(-)
vasA/impG	type VI secretion system baseplate subunit TssF	WP_014838279	VFC0086	T6SS ( (type VI secretion system)	(+)	(-)	(-)	(-)	(-)	(-)
vasE/tssK	type VI secretion system baseplate subunit TssK	WP_014838714, WP_015958243	VFC0086	T6SS ( (type VI secretion system)	(+)	(-)	(+)	(-)	(-)	(-)
vgrG	type VI secretion system tip protein VgrG	WP_001054503, WP_014838274, WP_012540704, WP_015958246, WP_041168969, WP_014838709	VFC0086	T6SS ( (type VI secretion system)	(+)	(-)	(+)	(-)	(+)	(-)
vipA/tssB	type VI secretion system contractile sheath small subunit VipA	WP_004176434, WP_014229069	VFC0086	T6SS ( (type VI secretion system)	(+)	(-)	(+)	(+)	(+)	(-)
vipB/tssC	type VI secretion system contractile sheath large subunit VipB	WP_042934369	VFC0086	T6SS ( (type VI secretion system)	(+)	(-)	(-)	(+)	(+)	(-)
tle1	T6SS effector phospholipase Tle1-EAEC	WP_000170556	VFC0086	T6SS effector (Tle 1)	(-)	(-)	(-)	(-)	(+)	(-)
tli1	T6SS immunity phospholipase A1-binding lipoprotein Tli1-EAEC	WP_000196358	VFC0086	T6SS effector (Tli 1)	(-)	(-)	(-)	(-)	(+)	(-)
Total number of virulence genes in individual strains:					86	128	115	110	130	108
