# Supplementary material for: Urban wastewater overflows as hotspots for dissemination of bacteria producing extended-spectrum β-lactamases and carbapenemases in the Suquía River, Argentina
Source: Front Microbiol. 2025 Sep 24;16:1669531. doi: 10.3389/fmicb.2025.1669531 (PMC12504239; doi:10.3389/fmicb.2025.1669531)
Supplement: Supplementary file 7 [file Table_6.xlsx]

## Sheet: Plasmids
Table S6. Plasmid replicons in carbapenemase-producing strains isolated from wastewater overflows (WW) and Suquía River (SR). The presence of plasmid replicons (plasmid incompatibilty groups) was determined using PlasmidFinder. *Asterisks highlight plasmid replicons sharing the same contig of carbapenemase genes in strains 34Eho (IncA/C2 assoiated to blaNDM-1) and 1.4Eko (IncU associated to blaKP…
Plasmid replicons	NCBI Accession	Strain
		10Cfr (WW)	10Kmi (WW)	31Ero (WW)	34Eho (WW)	1.4Eko (SR)	4.5Aer (SR)
IncP6	JF785550	(+)	(-)	(-)	(-)	(+)	(-)
Col440II	CP023921.1	(-)	(-)	(-)	(-)	(+)	(-)
IncFII(Yp)	CP000670	(+)	(-)	(-)	(-)	(-)	(-)
IncFIB(pB171)	AB024946	(+)	(-)	(-)	(-)	(-)	(-)
IncL/M(pMU407)	U27345	(+)	(+)	(+)	(-)	(-)	(-)
IncFIB(K)	JN233704	(-)	(+)	(-)	(-)	(-)	(-)
ColRNAI	DQ298019	(-)	(-)	(-)	(-)	(+)	(-)
IncFIB(pQil)	JN233705	(-)	(-)	(+)	(-)	(+)	(-)
ColpVC	JX133088	(-)	(-)	(-)	(-)	(-)	(+)
IncFIB(pHCM2)	AL513384	(-)	(-)	(-)	(+)	(-)	(-)
Col(IMGS31)	NC011406	(-)	(-)	(-)	(-)	(+)	(-)
IncR	DQ449578	(-)	(-)	(+)	(-)	(-)	(-)
Col440I	CP023920.1	(+)	(-)	(+)	(+)	(+)	(+)
IncU*	DQ401103	(-)	(-)	(-)	(-)	(+)	(-)
IncQ1	M28829.1	(-)	(-)	(-)	(+)	(-)	(-)
Col(MGD2)	NC003789	(-)	(-)	(+)	(-)	(-)	(-)
FIA(pBK30683)	KF954760	(-)	(+)	(-)	(-)	(-)	(-)
IncA/C2*	JN157804	(-)	(-)	(-)	(+)	(-)	(-)
Total number of plasmid replicons per strain:		5	3	5	4	7	2
